# Supplementary material for: Comparing the Toxicological Responses of Pulmonary Air–Liquid Interface Models upon Exposure to Differentially Treated Carbon Fibers
Source: Int J Mol Sci. 2023 Jan 18;24(3):1927. doi: 10.3390/ijms24031927 (PMC9915385; doi:10.3390/ijms24031927)
Supplement: Supplementary file 1 [file ijms-24-01927-s001.zip]

Archive with 1 entries (1 files):
- ijms-2118400-supplementary.pdf
